# Supplementary material for: Promoting Healthy Aging Through Mindfulness and Yoga: A Systematic Review of Interventions for People Living with HIV Who Use Drugs or Who Have a History of Substance Use
Source: Int J Environ Res Public Health. 2025 Nov 6;22(11):1685. doi: 10.3390/ijerph22111685 (PMC12652410; doi:10.3390/ijerph22111685)
Supplement: Supplementary file 1 [file ijerph-22-01685-s001.zip]

Archive with 1 entries (1 files):
- ijerph-3852601-supplementary.pdf
